# Supplementary material for: Impact of the Arbuscular Mycorrhizal Fungus Funneliformis mosseae on the Physiological and Defence Responses of Canna indica to Copper Oxide Nanoparticles Stress
Source: J Fungi (Basel). 2022 May 16;8(5):513. doi: 10.3390/jof8050513 (PMC9146287; doi:10.3390/jof8050513)
Supplement: Supplementary file 1 [file jof-08-00513-s001.zip]

Archive with 1 entries (1 files):
- jof-1711704-supplementary.pdf
